# Supplementary material for: Lower Expression of CFTR Is Associated with Higher Mortality in a Meta-Analysis of Individuals with Colorectal Cancer
Source: Cancers (Basel). 2023 Feb 3;15(3):989. doi: 10.3390/cancers15030989 (PMC9913301; doi:10.3390/cancers15030989)
Supplement: Supplementary file 1 [file cancers-15-00989-s001.zip]

Archive with 1 entries (1 files):
- cancers-2165223-supplementary.pdf
